# Supplementary material for: Dosing intact birch pollen grains at the air-liquid interface (ALI) to the immortalized human bronchial epithelial cell line BEAS-2B
Source: PLoS One. 2021 Nov 16;16(11):e0259914. doi: 10.1371/journal.pone.0259914 (PMC8594808; doi:10.1371/journal.pone.0259914)
Supplement: S2 Appendix — (CSV) [file pone.0259914.s005.csv]

_MEMBER_MyList	_LogP_MyList	GO	Description	_PATTERN_	_RANK_	CHILD_GO_MyList
1	-7.0909027938627345	GO:0071840	cellular component organization or biogenesis	M1	1	GO:0042254 ribosome biogenesis
1	-6.273167623395683	GO:0008152	metabolic process	M1	1	GO:0034660 ncRNA metabolic process
1	-5.04831484043728	GO:0009987	cellular process	M1	1	GO:0051301 cell division
1	-3.9166662454553114	GO:0051179	localization	M1	1	GO:0071921 cohesin loading
1	-3.643273235250602	GO:0023052	signaling	M1	1	GO:0030522 intracellular receptor signaling pathway
1	-3.58941604722207	GO:0050789	regulation of biological process	M1	1	GO:0007346 regulation of mitotic cell cycle
1	-3.480980573690819	GO:0051704	multi-organism process	M1	1	GO:0039528 cytoplasmic pattern recognition receptor signaling pathway in response to virus
1	-3.3654944361774737	GO:0008283	cell proliferation	M1	1	GO:0008285 negative regulation of cell proliferation
1	-3.3636059714487545	GO:0050896	response to stimulus	M1	1	GO:0071383 cellular response to steroid hormone stimulus
1	-3.35160169296689	GO:0048519	negative regulation of biological process	M1	1	GO:0006346 methylation-dependent chromatin silencing
1	-3.2662014232515677	GO:0048518	positive regulation of biological process	M1	1	GO:1903599 positive regulation of autophagy of mitochondrion
1	-3.1854172951806303	GO:0022610	biological adhesion	M1	1	GO:1904996 positive regulation of leukocyte adhesion to vascular endothelial cell
1	-3.1088050380072163	GO:0040011	locomotion	M1	1	GO:0002693 positive regulation of cellular extravasation
1	-2.617301556316439	GO:0002376	immune system process	M1	1	GO:0030099 myeloid cell differentiation
1	-2.3779595781926317	GO:0032502	developmental process	M1	1	GO:0009798 axis specification
1	-2.1739914299741416	GO:0022414	reproductive process	M1	1	GO:0022412 cellular process involved in reproduction in multicellular organism
1	-2.020543906213323	GO:0065007	biological regulation	M1	1	GO:0050821 protein stabilization
1	-1.840026830193902	GO:0032501	multicellular organismal process	M1	1	GO:0050890 cognition
1	-1.749681304469582	GO:0048511	rhythmic process	M1	1	GO:0007623 circadian rhythm
1	-1.7323783229087262	GO:0009758	carbohydrate utilization	M1	1	GO:0043610 regulation of carbohydrate utilization
1	-1.699404410412159	GO:0007610	behavior	M1	1	GO:0061744 motor behavior
