# Supplementary material for: Dosing intact birch pollen grains at the air-liquid interface (ALI) to the immortalized human bronchial epithelial cell line BEAS-2B
Source: PLoS One. 2021 Nov 16;16(11):e0259914. doi: 10.1371/journal.pone.0259914 (PMC8594808; doi:10.1371/journal.pone.0259914)
Supplement: S3 Appendix — (CSV) [file pone.0259914.s006.csv]

_MEMBER_MyList	_LogP_MyList	GO	Description	_PATTERN_	_RANK_	CHILD_GO_MyList
1	-4.090426571801799	GO:0023052	signaling	M1	1	GO:0033211 adiponectin-activated signaling pathway
1	-3.857454816157782	GO:0071840	cellular component organization or biogenesis	M1	1	GO:0034720 histone H3-K4 demethylation
1	-3.5292918739798487	GO:0050896	response to stimulus	M1	1	GO:1901699 cellular response to nitrogen compound
1	-3.371401348139393	GO:0032501	multicellular organismal process	M1	1	GO:0048871 multicellular organismal homeostasis
1	-3.3384637985856536	GO:0048518	positive regulation of biological process	M1	1	GO:0070863 positive regulation of protein exit from endoplasmic reticulum
1	-2.816329352001949	GO:0051179	localization	M1	1	GO:0070861 regulation of protein exit from endoplasmic reticulum
1	-2.7044374770567945	GO:0008152	metabolic process	M1	1	GO:0008214 protein dealkylation
1	-2.438077009338379	GO:0002376	immune system process	M1	1	GO:0002639 positive regulation of immunoglobulin production
1	-2.2830460227722713	GO:0050789	regulation of biological process	M1	1	GO:0042304 regulation of fatty acid biosynthetic process
1	-2.018191114259826	GO:0032502	developmental process	M1	1	GO:0003151 outflow tract morphogenesis
1	-1.7859434357505835	GO:0065007	biological regulation	M1	1	GO:0060191 regulation of lipase activity
1	-1.7776288251669623	GO:0022610	biological adhesion	M1	1	GO:0042102 positive regulation of T cell proliferation
1	-1.5267582646685207	GO:0008283	cell proliferation	M1	1	GO:0050671 positive regulation of lymphocyte proliferation
1	-1.3185489776613188	GO:0040007	growth	M1	1	GO:0001558 regulation of cell growth
1	-1.3135731582936028	GO:0022414	reproductive process	M1	1	GO:0007565 female pregnancy
